# Supplementary material for: Tumor-Associated Trypsin Inhibitor (TATI) as a Biomarker of Poor Prognosis in Oropharyngeal Squamous Cell Carcinoma Irrespective of HPV Status
Source: Cancers (Basel). 2021 Jun 4;13(11):2811. doi: 10.3390/cancers13112811 (PMC8200219; doi:10.3390/cancers13112811)
Supplement: Supplementary file 1 [file cancers-13-02811-s001.zip]

Archive with 1 entries (1 files):
- cancers-1222353-supplementary.pdf
